# Supplementary material for: ASPP2κ Is Expressed In Human Colorectal Carcinoma And Promotes Chemotherapy Resistance And Tumorigenesis
Source: Front Mol Biosci. 2021 Nov 5;8:727203. doi: 10.3389/fmolb.2021.727203 (PMC8602356; doi:10.3389/fmolb.2021.727203)
Supplement: Supplementary file 1 [file Table1.XLSX]

## Sheet: Tabelle1
Supplemetal Table 1.: Patient Charateristics
Pt.Nr.	Age	Gender	Histological subtype	Grading	Tumor size (cm)	Tumor location	Tumor stage	Nodal Involevement	Metastasis	Other infiltration	Residual Tumor	Microsatellite stability	RAS/RAF mutation	TP53 status
C1	68	male	adenocarcinoma	G3	9.2 x 6.2 x 2.7	splenic flexure	pT4b	pN1a (1/14)	M0	L0;V0;Pn0	R0	instable	KRAS	WT
C2	62	male	adenocarcinoma	G2	N/A	unspecified	pTx	pN1b (3/12)	M1b	L0;V0;Pn0	R0	stable	N/A	N/A
C3	53	female	adenocarcinoma	G2	6.2 x 5.1 x 2.3	ascending colon	pT3	pN2a (4/14)	M0	L0;V0;Pn1	R0	stable	N/A	N/A
C4	83	male	adenocarcinoma	G2	3,5 (diameter)	ascending colon	pT3	pN1b (2/12)	M0	L1;V0;Pn0	R0	N/A	N/A	N/A
C5	63	female	adenocarcinoma	G2	1.9 x 1.5 x 0.6	sigmoid colon	pT3	pN1a (1/17)	M0	L1;V0;Pn0	R0	stable	BRAF	N/A
C6	77	female	adenocarcinoma	G2	5.5 x 4.9 x 3.2	caecum	pT2	pN0 (0/18)	M1a (HEP)	L0;V0;Pn0	R0	N/A	N/A	N/A
C7	65	male	adenocarcinoma	G3	5 x 4	ascending colon	pT3	pN1b (2/17)	M0	L1;V0;Pn0	R0	N/A	N/A	N/A
C8	60	female	adenocarcinoma	G2	5 x 3 x 2	ascending colon	pT2	pN0 (0/15)	M0	L0;V0;Pn0	R0	stable	N/A	N/A
C9	77	female	adenocarcinoma	G2	11.5 (diameter)	ascending colon	pT3	pN0 (0/28)	M0	L0;V0;Pn0	R0	stable	N/A	N/A
C10	69	male	adenocarcinoma	G3	15,3 x 5,3 x 2,5	descending colon	pT4a	pN2b (13/13)	M0	L1;V1;Pn0	R1	N/A	BRAF	p.G245S
C11	79	male	adenocarcinoma	G2	6 (diameter	colorectal	pT3	pN0 (0/29)	M0	L0;V0;Pn0	R0	stable	N/A	N/A
C12	65	female	adenocarcinoma	G2	7 (diameter)	colorectal	pT3	pN1a (1/12)	M1a (HEP)	L0;V0;Pn0	R0	stable	KRAS	p.G266V
C13	65	male	adenocarcinoma	G2	3.5 x 2.3	N/A	pT4a	pN1b (3/14)	M0	L1;V1;Pn0	R0	stable	BRAF	WT
C14	85	female	adenocarcinoma	G2	4.2 x 3.2 x 1	N/A	pT3	pN2b (9/18)	M0	L1;V0;Pn0	R0	stable	N/A	N/A
C15	N/A	N/A	adenocarcinoma	N/A	N/A	N/A	N/A	N/A	N/A	N/A	N/A	N/A	N/A	N/A
